# Supplementary material for: Formal Modeling of mTOR Associated Biological Regulatory Network Reveals Novel Therapeutic Strategy for the Treatment of Cancer
Source: Front Physiol. 2017 Jun 13;8:416. doi: 10.3389/fphys.2017.00416 (PMC5468443; doi:10.3389/fphys.2017.00416)
Supplement: Supplementary File 1 — Qualitative models with logical parameters (SMBioNet code). [file DataSheet1.ZIP]

Archive with 7 entries (7 files):
- Supplemental file 4.cys
- Supplemental file 5.hy
- Supplemental file 6.an
- Supplementary file 1.docx
- Supplementary file 2.doc
- Supplementary file 3.xml
- Supplementary file 7.pdf
