# Supplementary material for: Formal Modeling of mTOR Associated Biological Regulatory Network Reveals Novel Therapeutic Strategy for the Treatment of Cancer
Source: Front Physiol. 2017 Jun 13;8:416. doi: 10.3389/fphys.2017.00416 (PMC5468443; doi:10.3389/fphys.2017.00416)
Supplement: Supplementary File 1 — Qualitative models with logical parameters (SMBioNet code). [file DataSheet1.ZIP › Supplemental file 5.hy]

-- File 22mayhytech2


-- gene No0 = PI3K
-- gene No1 = PTEN
-- gene No2 = MTORC2
-- gene No3 = AKT
-- gene No4 = MTORC1
-- gene No5 = FOXO

var
dpPI3K,dpPTEN,dpMTORC2,dpMTORC1,dpFOXO,dnMTORC1,dnAKT,dnFOXO,dnMTORC2,dpAKT,dnPTEN,dnPI3K: parameter;

hPI3K,hPTEN,hMTORC2,hAKT,hMTORC1,hFOXO :analog;
k,n: discrete;
automaton auto
synclabs: ;
initially loc_111001;
-- for the configuration 1,1,1,0,0,1
loc loc_111001: while hPTEN >=  dnPTEN & hAKT <=  dpAKT  wait {dhPI3K=0,dhPTEN=-1,dhMTORC2=0,dhAKT=1,dhMTORC1=0,dhFOXO=-1}

when hAKT=dpAKT do {hAKT'=0, k'=k+1} goto loc_111101;


-- for the configuration 1,1,1,1,0,1
loc loc_111101: while hPTEN >=  dnPTEN & hFOXO >=  dnFOXO  wait {dhPI3K=0,dhPTEN=-1,dhMTORC2=0,dhAKT=0,dhMTORC1=1,dhFOXO=-1}

when hFOXO=dnFOXO do {hFOXO'=0, k'=k+1} goto loc_111100;

-- for the configuration 1,1,1,1,0,0
loc loc_111100: while hPTEN >=  dnPTEN & hMTORC1 <=  dpMTORC1  wait {dhPI3K=-1,dhPTEN=-1,dhMTORC2=0,dhAKT=0,dhMTORC1=1,dhFOXO=0}

when hMTORC1=dpMTORC1 do {hMTORC1'=0, k'=k+1} goto loc_111110;


-- for the configuration 1,1,1,1,1,0
loc loc_111110: while hPI3K >=  dnPI3K & hPTEN >=  dnPTEN  wait {dhPI3K=-1,dhPTEN=-1,dhMTORC2=-1,dhAKT=-1,dhMTORC1=0,dhFOXO=0}
when hPI3K=dnPI3K do {hPI3K'=0, k'=k+1} goto loc_011110;

-- for the configuration 0,1,1,1,1,0
loc loc_011110: while hMTORC2 >=  dnMTORC2 & hAKT >=  dnAKT  wait {dhPI3K=0,dhPTEN=0,dhMTORC2=-1,dhAKT=-1,dhMTORC1=0,dhFOXO=1}

when hAKT=dnAKT do {hAKT'=0, k'=k+1} goto loc_011010;

-- for the configuration 0,1,1,0,1,0
loc loc_011010: while hMTORC2 >=  dnMTORC2 & hFOXO <=  dpFOXO  wait {dhPI3K=0,dhPTEN=0,dhMTORC2=-1,dhAKT=0,dhMTORC1=-1,dhFOXO=1}
when hMTORC2=dnMTORC2 do {hMTORC2'=0, k'=k+1} goto loc_010010;

-- for the configuration 0,1,0,0,1,0
loc loc_010010: while hFOXO <=  dpFOXO  wait {dhPI3K=0,dhPTEN=0,dhMTORC2=1,dhAKT=0,dhMTORC1=-1,dhFOXO=1}
when hFOXO=dpFOXO do {hFOXO'=0, k'=k+1} goto loc_010011;

-- for the configuration 0,1,0,0,1,1
loc loc_010011: while hMTORC2 <=  dpMTORC2 & hMTORC1 >=  dnMTORC1  wait {dhPI3K=1,dhPTEN=0,dhMTORC2=1,dhAKT=0,dhMTORC1=-1,dhFOXO=0}
when hMTORC1=dnMTORC1 do {hMTORC1'=0, k'=k+1} goto loc_010001;

-- for the configuration 0,1,0,0,0,1
loc loc_010001: while hPI3K <=  dpPI3K & hMTORC2 <=  dpMTORC2  wait {dhPI3K=1,dhPTEN=-1,dhMTORC2=1,dhAKT=0,dhMTORC1=0,dhFOXO=0}

when hMTORC2=dpMTORC2 do {hMTORC2'=0, k'=k+1} goto loc_011001;

-- for the configuration 0,1,1,0,0,1
loc loc_011001: while hPI3K <=  dpPI3K  wait {dhPI3K=1,dhPTEN=-1,dhMTORC2=0,dhAKT=1,dhMTORC1=0,dhFOXO=0}
when hPI3K=dpPI3K do {hPI3K'=0, k'=k+1} goto loc_111001;


end
var 
   init_reg, acces, portrait,fstate,nes_cyc_length,pln_cyc_length,fixpoint,r_ini,r_old,r_new,r_acc: region;

-- Remove the comment symbol from the following codes for finding invariance kernel
-- Assign the initial location and the initial values of clocks to the initial region r_ini
--init_reg := loc[auto] = loc_111001 & hMTORC1>=0 & hAKT>=0  & hMTORC1 <= dpMTORC11 & hAKT <= dpAKT1;

r_ini:= loc[auto] = loc_111001  & hAKT>=0 & hAKT <= dpAKT;  --complete this line
r_new:=hide k,n in hull (post(r_ini & k=n) & ~k=n) endhide;
r_old:=r_ini & ~r_ini;
while not empty(r_new) and empty(r_new & r_ini) do
r_old:=r_new;
r_new:=hide k,n in hull(post(r_new & k=n) & ~k=n) endhide;
endwhile;
-- To verify that the initial zone is accessible from itself
if not empty (r_new & r_ini) then
---- if accessible
r_acc:=hide k,n in hull(post(r_new & k=n) &~k=n) endhide; 
r_old:=r_ini & ~r_ini; --empty region initialization
while not empty(r_acc) and not r_new<=r_old do 
r_old:=r_new; 
while not empty(r_acc) and empty(r_acc & r_ini) do 
r_acc:= hide k,n in hull(post(r_acc & k=n) &~k=n) endhide; 
endwhile; 
r_acc:=hull(r_acc & r_ini); 
r_new:=hull(r_acc & r_new); 
r_acc:=hide k,n in hull(post(r_new & k=n) & ~k=n) endhide; 
endwhile; 
if not empty(r_new) then 
 prints "Constrained region of the Invariance Kernel in the zone:"; 
 prints " Delay constraintes: ";
 --print  hide hPI3K,hPTEN,hMTORC2,hAKT,hMTORC1,hFOXO in r_new endhide; 
print  hide hPI3K,hPTEN,hMTORC2,hAKT,hMTORC1,hFOXO  in r_new &  dnMTORC1 + dpFOXO < 0   endhide; 
 prints "============================================================"; 
else 
 prints "Invariance kernel does not exist from the initial region "; 
endif; 
else 
prints " The initial region is not accessible from itself hence " ; 
 prints " there is no initial condition that leads to an invariance kernel."; 
endif; 
