# Supplementary material for: Formal Modeling of mTOR Associated Biological Regulatory Network Reveals Novel Therapeutic Strategy for the Treatment of Cancer
Source: Front Physiol. 2017 Jun 13;8:416. doi: 10.3389/fphys.2017.00416 (PMC5468443; doi:10.3389/fphys.2017.00416)
Supplement: Supplementary File 1 — Qualitative models with logical parameters (SMBioNet code). [file DataSheet1.ZIP › Supplemental file 6.an]

"PI3K" [0,1]
"AKT" [0,1]
"PTEN" [0,1]
"mTORC2" [0,1]
"FOXO" [0,1]
"mTORC1" [0,1]

"PI3K" 1 -> 0 when "PTEN"=1 and "mTORC1"=1
"PI3K" 0 -> 1 when "PTEN"=0 
"PI3K" 0 -> 1 when "mTORC1"=0 

"PTEN" 1 -> 0 when "PI3K"=1 
"PTEN" 0 -> 1 when "PI3K"=0 

"mTORC2" 1 -> 0 when "mTORC1"=1 and "PI3K"=0 and "FOXO"=0 
"mTORC2" 0 -> 1 when "PI3K"=1 
"mTORC2" 0 -> 1 when "FOXO"=1

"AKT" 0 -> 1 when "PI3K"=1 and "mTORC2"=1
"AKT" 1 -> 0 when "mTORC2"=0 
"AKT" 1 -> 0 when "PI3K"=0 

"mTORC1" 0 -> 1 when "AKT"=1 and "FOXO"=0 
"mTORC1" 0 -> 1 when "FOXO"=0 
"mTORC1" 1 -> 0 when "FOXO"=1  


"FOXO" 0 -> 1 when "AKT"=0 and "mTORC1"=1 
"FOXO" 1 -> 0 when "AKT"=1 
