# Supplementary material for: Formal Modeling of mTOR Associated Biological Regulatory Network Reveals Novel Therapeutic Strategy for the Treatment of Cancer
Source: Front Physiol. 2017 Jun 13;8:416. doi: 10.3389/fphys.2017.00416 (PMC5468443; doi:10.3389/fphys.2017.00416)
Supplement: Supplementary File 1 — Qualitative models with logical parameters (SMBioNet code). [file DataSheet1.ZIP › Supplementary file 3.xml]

<?xml version="1.0" encoding="ISO-8859-1"?>
<Network>
    <genes>
        <gene>
            <number>1</number>
            <name>PI3K</name>
            <x>399</x>
            <y>162</y>
            <tempsPlus>0</tempsPlus>
            <tempsMinus>0</tempsMinus>
            <tempsUnknown>1</tempsUnknown>
            <Ks>
                <K>
                    <value>0</value>
                </K>
                <K>
                    <value>1</value>
                    <predecessor>2</predecessor>
                </K>
                <K>
                    <value>1</value>
                    <predecessor>5</predecessor>
                </K>
                <K>
                    <value>1</value>
                    <predecessor>2</predecessor>
                    <predecessor>5</predecessor>
                </K>
            </Ks>
        </gene>
        <gene>
            <number>2</number>
            <name>PTEN</name>
            <x>663</x>
            <y>167</y>
            <tempsPlus>0</tempsPlus>
            <tempsMinus>0</tempsMinus>
            <tempsUnknown>1</tempsUnknown>
            <Ks>
                <K>
                    <value>0</value>
                </K>
                <K>
                    <value>1</value>
                    <predecessor>1</predecessor>
                </K>
            </Ks>
        </gene>
        <gene>
            <number>3</number>
            <name>MTORC2</name>
            <x>690</x>
            <y>267</y>
            <tempsPlus>0</tempsPlus>
            <tempsMinus>0</tempsMinus>
            <tempsUnknown>1</tempsUnknown>
            <Ks>
                <K>
                    <value>0</value>
                </K>
                <K>
                    <value>1</value>
                    <predecessor>1</predecessor>
                </K>
                <K>
                    <value>1</value>
                    <predecessor>5</predecessor>
                </K>
                <K>
                    <value>1</value>
                    <predecessor>6</predecessor>
                </K>
                <K>
                    <value>1</value>
                    <predecessor>1</predecessor>
                    <predecessor>6</predecessor>
                </K>
                <K>
                    <value>1</value>
                    <predecessor>1</predecessor>
                    <predecessor>5</predecessor>
                </K>
                <K>
                    <value>1</value>
                    <predecessor>5</predecessor>
                    <predecessor>6</predecessor>
                </K>
                <K>
                    <value>1</value>
                    <predecessor>1</predecessor>
                    <predecessor>5</predecessor>
                    <predecessor>6</predecessor>
                </K>
            </Ks>
        </gene>
        <gene>
            <number>4</number>
            <name>AKT</name>
            <x>394</x>
            <y>272</y>
            <tempsPlus>0</tempsPlus>
            <tempsMinus>0</tempsMinus>
            <tempsUnknown>1</tempsUnknown>
            <Ks>
                <K>
                    <value>0</value>
                </K>
                <K>
                    <value>0</value>
                    <predecessor>1</predecessor>
                </K>
                <K>
                    <value>0</value>
                    <predecessor>3</predecessor>
                </K>
                <K>
                    <value>1</value>
                    <predecessor>1</predecessor>
                    <predecessor>3</predecessor>
                </K>
            </Ks>
        </gene>
        <gene>
            <number>5</number>
            <name>MTORC1</name>
            <x>407</x>
            <y>415</y>
            <tempsPlus>0</tempsPlus>
            <tempsMinus>0</tempsMinus>
            <tempsUnknown>1</tempsUnknown>
            <Ks>
                <K>
                    <value>0</value>
                </K>
                <K>
                    <value>0</value>
                    <predecessor>4</predecessor>
                </K>
                <K>
                    <value>1</value>
                    <predecessor>6</predecessor>
                </K>
                <K>
                    <value>1</value>
                    <predecessor>4</predecessor>
                    <predecessor>6</predecessor>
                </K>
            </Ks>
        </gene>
        <gene>
            <number>6</number>
            <name>FOXO</name>
            <x>691</x>
            <y>400</y>
            <tempsPlus>0</tempsPlus>
            <tempsMinus>0</tempsMinus>
            <tempsUnknown>1</tempsUnknown>
            <Ks>
                <K>
                    <value>0</value>
                </K>
                <K>
                    <value>0</value>
                    <predecessor>5</predecessor>
                </K>
                <K>
                    <value>1</value>
                    <predecessor>4</predecessor>
                </K>
                <K>
                    <value>1</value>
                    <predecessor>4</predecessor>
                    <predecessor>5</predecessor>
                </K>
            </Ks>
        </gene>
    </genes>
    <interactions>
        <interaction>
            <sign>1</sign>
            <threshold>1</threshold>
            <numInitialEnt>1</numInitialEnt>
            <numFinalEnt>4</numFinalEnt>
            <points>
                <points>
                    <x>401</x>
                    <y>224</y>
                </points>
            </points>
        </interaction>
        <interaction>
            <sign>1</sign>
            <threshold>1</threshold>
            <numInitialEnt>1</numInitialEnt>
            <numFinalEnt>3</numFinalEnt>
            <points>
                <points>
                    <x>531</x>
                    <y>224</y>
                </points>
                <points>
                    <x>622</x>
                    <y>260</y>
                </points>
            </points>
        </interaction>
        <interaction>
            <sign>1</sign>
            <threshold>1</threshold>
            <numInitialEnt>3</numInitialEnt>
            <numFinalEnt>4</numFinalEnt>
            <points>
                <points>
                    <x>519</x>
                    <y>268</y>
                </points>
            </points>
        </interaction>
        <interaction>
            <sign>0</sign>
            <threshold>1</threshold>
            <numInitialEnt>1</numInitialEnt>
            <numFinalEnt>2</numFinalEnt>
            <points>
                <points>
                    <x>515</x>
                    <y>99</y>
                </points>
            </points>
        </interaction>
        <interaction>
            <sign>0</sign>
            <threshold>1</threshold>
            <numInitialEnt>2</numInitialEnt>
            <numFinalEnt>1</numFinalEnt>
            <points>
                <points>
                    <x>546</x>
                    <y>164</y>
                </points>
            </points>
        </interaction>
        <interaction>
            <sign>1</sign>
            <threshold>1</threshold>
            <numInitialEnt>4</numInitialEnt>
            <numFinalEnt>5</numFinalEnt>
            <points>
                <points>
                    <x>404</x>
                    <y>344</y>
                </points>
            </points>
        </interaction>
        <interaction>
            <sign>1</sign>
            <threshold>1</threshold>
            <numInitialEnt>5</numInitialEnt>
            <numFinalEnt>6</numFinalEnt>
            <points>
                <points>
                    <x>545</x>
                    <y>410</y>
                </points>
            </points>
        </interaction>
        <interaction>
            <sign>1</sign>
            <threshold>1</threshold>
            <numInitialEnt>6</numInitialEnt>
            <numFinalEnt>3</numFinalEnt>
            <points>
                <points>
                    <x>692</x>
                    <y>350</y>
                </points>
            </points>
        </interaction>
        <interaction>
            <sign>0</sign>
            <threshold>1</threshold>
            <numInitialEnt>6</numInitialEnt>
            <numFinalEnt>5</numFinalEnt>
            <points>
                <points>
                    <x>578</x>
                    <y>443</y>
                </points>
            </points>
        </interaction>
        <interaction>
            <sign>0</sign>
            <threshold>1</threshold>
            <numInitialEnt>4</numInitialEnt>
            <numFinalEnt>6</numFinalEnt>
            <points>
                <points>
                    <x>517</x>
                    <y>330</y>
                </points>
            </points>
        </interaction>
        <interaction>
            <sign>0</sign>
            <threshold>1</threshold>
            <numInitialEnt>5</numInitialEnt>
            <numFinalEnt>1</numFinalEnt>
            <points>
                <points>
                    <x>339</x>
                    <y>295</y>
                </points>
            </points>
        </interaction>
        <interaction>
            <sign>0</sign>
            <threshold>1</threshold>
            <numInitialEnt>5</numInitialEnt>
            <numFinalEnt>3</numFinalEnt>
            <points>
                <points>
                    <x>588</x>
                    <y>315</y>
                </points>
            </points>
        </interaction>
    </interactions>
</Network>
