# Supplementary material for: Formal Modeling of mTOR Associated Biological Regulatory Network Reveals Novel Therapeutic Strategy for the Treatment of Cancer
Source: Front Physiol. 2017 Jun 13;8:416. doi: 10.3389/fphys.2017.00416 (PMC5468443; doi:10.3389/fphys.2017.00416)
Supplement: Supplementary File 8 — Automata Network (AN) file of mTOR BRN in Answer Set Programming (ASP). [file DataSheet2.zip]

Archive with 2 entries (2 files):
- Data sheet 2/Supplementary file 8.lp
- Data sheet 2/Supplementary file 9
