# Supplementary material for: Formal Modeling of mTOR Associated Biological Regulatory Network Reveals Novel Therapeutic Strategy for the Treatment of Cancer
Source: Front Physiol. 2017 Jun 13;8:416. doi: 10.3389/fphys.2017.00416 (PMC5468443; doi:10.3389/fphys.2017.00416)
Supplement: Supplementary File 8 — Automata Network (AN) file of mTOR BRN in Answer Set Programming (ASP). [file DataSheet2.zip › Data sheet 2/Supplementary file 8.lp]

% the mTOR AN model in ASP

automaton_level("PI3K", 0..1).
automaton_level("AKT", 0..1).
automaton_level("PTEN", 0..1).
automaton_level("mTORC2", 0..1).
automaton_level("FOXO", 0..1).
automaton_level("mTORC1", 0..1).

condition(t1,"PI3K",1). target(t1,"PI3K",0). condition(t1, "PTEN",1). condition(t1, "mTORC1",1). 
condition(t2,"PI3K",0). target(t2,"PI3K",1). condition(t2, "PTEN",0). 
condition(t3,"PI3K",0). target(t3,"PI3K",1). condition(t3, "mTORC1",0). 

condition(t4,"PTEN",1). target(t4,"PTEN",0). condition(t4, "PI3K",1). 
condition(t5,"PTEN",0). target(t5,"PTEN",1). condition(t5, "PI3K",0). 

condition(t6,"mTORC2",1). target(t6,"mTORC2",0). condition(t6, "mTORC1",1). condition(t6, "PI3K",0). condition(t6, "FOXO",0). 
condition(t7,"mTORC2",0). target(t7,"mTORC2",1). condition(t7, "PI3K",1). 
condition(t8,"mTORC2",0). target(t8,"mTORC2",1). condition(t8, "FOXO",1). 

condition(t9,"AKT",0). target(t9,"AKT",1). condition(t9, "PI3K",1). condition(t9, "mTORC2",1). 
condition(t10,"AKT",1). target(t10,"AKT",0). condition(t10, "mTORC2",0). 
condition(t11,"AKT",1). target(t11,"AKT",0). condition(t11, "PI3K",0). 

condition(t12,"mTORC1",0). target(t12,"mTORC1",1). condition(t12, "AKT",1). condition(t12, "FOXO",0). 
condition(t13,"mTORC1",0). target(t13,"mTORC1",1). condition(t13, "FOXO",0). 
condition(t14,"mTORC1",1). target(t14,"mTORC1",0). condition(t14, "FOXO",1). 

condition(t15,"FOXO",0). target(t15,"FOXO",1). condition(t15, "AKT",0). condition(t15, "mTORC1",1). 
condition(t16,"FOXO",1). target(t16,"FOXO",0). condition(t16, "AKT",1). 
