# Supplementary material for: Formal Modeling of mTOR Associated Biological Regulatory Network Reveals Novel Therapeutic Strategy for the Treatment of Cancer
Source: Front Physiol. 2017 Jun 13;8:416. doi: 10.3389/fphys.2017.00416 (PMC5468443; doi:10.3389/fphys.2017.00416)
Supplement: Supplementary File 8 — Automata Network (AN) file of mTOR BRN in Answer Set Programming (ASP). [file DataSheet2.zip › Data sheet 2/Supplementary file 9]

%----- The attractor computed for benchmarks/ASP/mTOR.lp 
 %----- The size of the attractor = 1 

%-- with ASP :

clingo version 4.5.3
Reading from scripts/fixed-points.lp ...
Solving...
Answer: 1
fix("PI3K",1) fix("AKT",1) fix("PTEN",0) fix("mTORC2",1) fix("FOXO",0) fix("mTORC1",1)
SATISFIABLE

Models       : 1     
Calls        : 1
Time         : 0.011s (Solving: 0.00s 1st Model: 0.00s Unsat: 0.00s)
CPU Time     : 0.000s
